# Supplementary material for: Preserving the Ephemeral: A Micro-Invasive Study on a Set of Polyurethane Scenic Objects from the 1960s and 1970s
Source: Polymers (Basel). 2023 Apr 28;15(9):2111. doi: 10.3390/polym15092111 (PMC10181275; doi:10.3390/polym15092111)
Supplement: Supplementary file 1 [file polymers-15-02111-s001.zip]

Archive with 1 entries (1 files):
- polymers-2337744-supplementary.pdf
